# Supplementary material for: Factors Contributing to Traffic Accidents in Hospitalized Patients in Terms of Severity and Functionality
Source: Int J Environ Res Public Health. 2023 Jan 2;20(1):853. doi: 10.3390/ijerph20010853 (PMC9820084; doi:10.3390/ijerph20010853)
Supplement: Supplementary file 1 [file ijerph-20-00853-s001.zip]

Archive with 1 entries (1 files):
- ijerph-1950153-supplementary.xlsx
