# Supplementary material for: Factors Contributing to Traffic Accidents in Hospitalized Patients in Terms of Severity and Functionality
Source: Int J Environ Res Public Health. 2023 Jan 2;20(1):853. doi: 10.3390/ijerph20010853 (PMC9820084; doi:10.3390/ijerph20010853)
Supplement: Supplementary file 1 [file ijerph-20-00853-s001.zip › ijerph-1950153-supplementary.xlsx]

## Sheet: TA CODES
TRAFFIC ACCIDENT CODIFICATION GUIDE
DEMOGRAPHIC DATA			DATA ON SERVICES RENDERED				MOTORCYCLE			FOUR-WHEEL VEHICLE
AGE GROUP			PRE-HOSPITAL CARE				HELMET			SEAT BELT
1	18 - 29 years old		1	Yes			1	Yes		1	Yes
2	30 - 39 years old		2	No			2	No		2	No
3	40 - 49 years old		3	Other
4	50 - 59 years old						BOOT
5	>60 years old		TYPE OF CARE				1	Yes
			1	SAMU (Ambulance)			2	No
SEX			2	Firefighter
1	Male		3	Águia (Helicopter)			JACKET
2	Female		4	Other			1	Yes
							2	No
SKIN COLOR			DIAGNOSIS
1	White		1	Traumatic lower limb amputation			GLOVES
2	Mixed-Race		2	Traumatic upper limb amputation			1	Yes
3	Black		3	Traumatic brain injury			2	No
4	Asian		4	Spinal Cord Trauma
			5	Pelvic injury			ANTENA
EDUCATION			6	Abrasions			1	Yes
1	No School		7	Bruises			2	No
2	Some Primary School		8	Lower limb fracture
3	Completed Primary School		9	Fracture upper limbs			LOWER LIMB PROTECTOR
4	Some Secondary School		10	Facial trauma			1	Yes
5	Completed Secondary School		11	Thoracic trauma			2	No
6	Some/Completed University		12	Abdominal trauma
			13	Soft Tissue Injuries
			14	Other
			ACCIDENT DATA
			DESCRIPTION OF THE ACCIDENT SITE
			1	Intersection
			2	Low-speed road
			3	Medium-speed road
			4	Expressway
			5	Sidewalk
			6	Other
			TYPE OF ACCIDENT
			1	Hit by vehicle
			2	Bicycle
			3	Motorcycles
			4	4-wheel vehicle

## Sheet: TA
PATIENT ID	AGE	AGE GROUP	SEX	SKIN COLOR	EDUCATION	PRE-HOSPITAL CARE	TYPE OF CARE	DIAGNOSIS	DIAGNOSIS 2	DESCRIPTION OF ACCIDENT SITE	TYPE OF ACCIDENT	REVISITED TRAUMA SCORE (RTS)	INJURY SEVERITY SCORE (ISS)	LENGTH OF HOSPITALIZATION (DAYS)	FUNCTIONAL INDEPENDENCE MEASURE (FIM)	ALCOHOL	MARIHUANA	COCAINE	MOTORCYCLE (HELMET)	MOTORCYCLE (BOOT)	MOTORCYCLE (JACKET)	MOTORCYCLE (GLOVES)	MOTORCYCLE (ANTENA)	MOTORCYCLE (LOWER LIMB PROTECTOR)	4-WHEEL VEHICLE (SEAT BELT)
1	22	1	1	3	4	1	1	8		2	3	7.841	10	9	126				1	2	1	2	2	1
2	18	1	1	1	6	1	1	6	10	1	1	7.841	17	6	123	0.024	5.16
3	24	1	1	2	5	1		8		2	3	7.841	13	2	123	0.459	2.73		1	2	2	2	2	2
4	47	3	2	2	2	1		3	8	3	1	7.841	26	7	108
5	19	1	1	1	4	1	1	6	8	1	3	7.841	13	30	108		2.8		1	2	2	2	1	2
6	20	1	1	2	3	1	1	6	10	1	4	5.967	33	6	126	1.8		1059.87							2
7	57	4	1	2	2	1	1	3	7	3	1	2.628	22	29	60
8	48	3	1	1	5	1	1	3		2	1	4.094	14	16		2.66		1148.75
9	22	1	2	3	2	1	3	3	5	4	1	4.094	24	30		0.277		6370.48
10	42	3	2	2	5	2	4	6	11	4	4	7.841	1	1	120										1
11	28	1	1	1	5	1	2	6		4	1	7.841	5	2	124
12	24	1	1	1	5	0	0	6	8	4	3	7.841	50	18	120		23.6		1	2	1	2	1	1
13	34	2	1	2	2	1	1	8		4	3	7.55	14	3	116				1	2	1	1	1	2
14	51	4	1	1	2	1	1	3	6	6	2	6.904	14	17	125	0.826		198.31
15	39	2	1	1	5	2	4	9		4	3	7.841	4	1	113	0.718			1	1	1	1	2	2
16	18	1	1	1	5	1	1	8		3	1	7.841	11	7	108
17	19	1	1	1	5	1	1	3	11	2	3	3.361	30	24		0.593			1	2	2	2	-	-
18	32	2	1	1	5	1	1	8		2	3	7.841	5	11	114	1.981			1	1	1	2	2	2
19	57	4	1	1	6	1	1	5	9	3	3	3.361	24	13	117				1	1	1	1	2	2
20	27	1	1	2	5	1	1	3	6	4	3	7.841	16	8	124				1	1	1	2	1	1
21	25	1	1	1	4	1	3	6	8	4	3	7.841	5	5	114				1	1	2	2	1	2
22	42	3	1	1	5	1	2	8	10	4	1	7.841	10	21	123			5095.51
23	28	1	1	2	5	1	3	3	10	4	4	5.676	22	20	94	0.584									2
24	36	2	1	2	5	1	3	8	11	2	4	4.298	14	6	123	0.922		17.1							2
25	38	2	2	1	2	1	2	1	12	3	1	7.841	45	15	68
26	53	4	1	1	6	1	1	3	9	6	2	4.094	14	9	125
27	27	1	1	2	4	1	3	3		2	3	7.841	16	34	120	1.019		1329.83	1	2	2	2	1	1
28	35	2	1	2	4	1	1	3	6	4	3	6.904	27	22	118				1	1	1	1	1	1
29	20	1	1	3	3	1	1	8		2	3	7.841	13	12	115				1	2	2	2	2	2
30	38	2	1	1	6	1	2	3	8	4	1	5.967	29	31	18			3980.2
31	57	4	2	2	2	1	1	6	8	5	1	7.841	5	38	89
32	33	2	1	3	5	1	3	3	6	4	3	4.094	17	16	54				1	1	1	1	2
33	27	1	2	1	4	1	3	6	7	4	4	6.904	43	7	78										1
34	20	1	1	2	4	1	3	8		4	3	7.841	10	1	109				1	2	1	2	2	1
35	40	3	1	3	4	1	1	8		4	3	7.841	6	14	91			136.41	1	1	1	2	2	2
36	27	1	1	1	4	1	1	6	8	3	3	7.841	6	11	116				1	2	1	2	2	1
37	35	2	1	2	5	1	3	8		1	4	7.841	10	4	115	0.982									2
38	43	3	1	4	6	1	3	3	10	6	3	5.03	17	16	73				1	1	1	1	1	2
39	27	1	1	1	6	1	3	3	6	4	3	4.094	21	175					1	2	1	2
40	43	3	1	3	6	0		8	9		3	3.361	24	28	63				1	1	1	1	2	2
41	34	2	1	3	5	1	1	6	8	3	3	7.841	9	1	60				1	1	1	2	2	2
42	37	2	1	2	5	1	3	3		4	3	4.094	2	11	116	1.205			1	2	1	2	2	2
43	24	1	1	2	4	1	1	6	7	4	3	7.841	4	1	124		8.3		1	1	2	2	2	2
44	29	1	1	2	5	1	1	14		1	3	7.841	4	1	126				1	2	1	2	2	2
45	26	1	2	2	5	1	3	3	8	6	1	7.841	9	7	86
46	34	2	1	1	5	1	3	9	11	6	3	7.55	11	153	120			3220.5	1	2	2	2	2	2
47	83	5	2	1	2	1	3	3	8	2	1	4.094	12	7	112
48	38	2	1	1	5	1	1	6	10	6	1	7.841	6	7	118
49	36	2	1	1	6	1	3	3	8	2	3	6.904	29	24	93				1	2	2	2	2	2
50	52	4	2	3	5	1	3	3	8	2	1	4.094	20	37	75
51	22	1	1	2	5	1	1	8		4	3	7.841	9	1	120				1	2	2	2	1	1
52	40	3	2	1	3	1	3	6	8	5	1	7.841	17	25	65
53	30	2	2	3	6	1	1	6	8	4	3	7.841	1	1	108				1	2	1	2	1	1
54	27	1	1	3	2	1	3	1	6	4	3	4.094	16	68	113		3.36		1	2	1	2	1	2
55	20	1	1	1	5	1	1	6	8	3	3	7.841	9	20	121				1	2	2	2	2	2
56	45	3	1	2	2	1	1	6	8	1	2	7.841	17	12	62
57	38	2	1	2	5	1	3	6	8	4	3	4.094	43	49	114	2.734			2	2	2	2	2	2
58	56	4	1	1	6	1	3	3	10	2	4	4.094	11	167											2
59	37	2	1	1	3	1	3	6	8	2	3	7.841	13	25	84				1	2	2	2	1	2
60	67	5	1	1	2	1	1	3	6	2	1	7.841	14	9	83			1121.4
61	19	1	1	2	4	1	3	8	9	2	3	7.841	10	4	118				1	2	1	2	2	2
62	36	2	1	1	6	1	0	6		3	4	6.904	10	11	119	1.165									2
63	71	5	2	1	2	1	1	3	11	2	1	7.841	20	49	78
64	20	1	1	3	5	1	2	14		3	3	7.841	29	1	75				1	2	2	2	1	1
65	44	3	1	1	5	1	1	6	8	3	3	7.841	24	11	88				1	2	1	1	1	2
66	43	3	2	1	6	1	1	8	9	3	3	7.841	10	9	115				1	2	2	2	2	2
67	42	3	1	2	2	1	1	6	9	5	1	7.841	9	9	115
68	19	1	2	4	9	1	3	8	9	4	3	7.841	6	18	73				1	2	2	2	2	2
69	35	2	1	1	2	1	3	6	8	4	4	7.841	2	12	107										2
70	18	1	1	2	4	1	3	6	10	4	4	4.094	14	2	115										1
71	19	1	2	3	4	1	2	3	8	4	3	5.967	21	16	114	0.51			1	2	2	2	2	2
72	73	5	2	1	2	1	1	3	5	3	1	7.841	19	24	107
73	34	2	1	1	5	1	2	6	7	4	3	7.841	36	5	110			1576.33	1	2	2	2	1	2
74	37	2	1	1	5	1	2	6	8	3	3	7.841	16	30	115				1	2	1	2	2	2
75	60	5	1	1	2	1	1	3	6	5	1	7.841	9	13	119
76	31	2	1	1	6	1	2	3	6	4	3	7.841	3	20	126				1	2	1	2	2	2
77	51	4	1	2	2	0	0	6	8	1	1	2.833	22	17	110	2.85
78	71	5	2	1	3	1	2	6	8	2	1	6.904	29	26	91
79	33	2	1	2	5	1	3	6	14	3	3	7.841	12	21	68				1	2	2	2	2	2
80	22	1	1	1	4	1	3	8	9	4	4	4.094	17	16	96	0.91		76.93							2
81	32	2	1	1	5	1	3	6	8	3	3	7.841	4	19	120				1	1	2	1	1	1
82	31	2	1	1	2	1	3	8		2	2	5.967	11	5	109			347.09
83	48	3	2	2	6	1	2	5	6	5	1	6.376	14	78	107
84	46	3	2	3		1	3	14		2	3	3.361	18	23	114				1	2	2	2	2	2
85	41	3	2	1	5	1	3	3	9	1	1	4.094	6	15	104
86	53	4	1	1	4	1	2				3	5.967	6	11	118	0.59			1	1	1	1	1	1
87	23	1	1	1	5	1	3	6	9	4	3	4.094	17	19	115	0.29	2.12		1	1	1	2	2	1
88	30	2	1	3	4	1		8		2	3	7.841	4	30	118	0.76			1	2	2	2	2	2
89	31	2	1	2	6	1	2	3	14	2	1	6.904	21	10	122
90	29	1	1	3	4	1	2	3	6	2	2	4.094	26	20	123	1.68		506.43
91	37	2	1	1	3	1		3	6		3	7.841	22	5	116				1	1	1	1	1	1
92	42	3	1	1	5	1	2	6	8	3	3	7.841	8	26	101
93	34	2	1		3	1	1	8		2	3	7.841	10	13	110				1	2	1	2	2	2
94	31	2	1	2	5	1	1	3	6	3	3	7.841	5	11	126			21.7	1	1	2	2	1	1
95	22	1	2	1	5	1	3	1		2	3	7.841	16	9	100				1	2	1	2	1	2
96	21	1	1	3	4			8		1	3	7.841	14	8	121				1	2	1	2	2	2
97	27	1	1	1	5	1	3	9		1	3	4.094	18	15	107				1	1	1	1	1	2
98	22	1	1	4	8	1	3	3	6	4	2	4.094	25	11	126
99	38	2	1		3	1	2	1	6	2	3	7.108	32	1	107	1.12			1	2	1	2	2	2
100	24	1	1	2	3	1	3	6	8	2	4	7.841	9	9	126										1
101	30	2	1	1	4	1	1	8		4	3	7.841	5	3	118				1	2	1	2	2	2
102	37	2	1	1	5			5	8	2	3	7.841	24	83	115	2.589			1	1	1	2	2	2
103	22	1	1	1	6		1	9			3	7.841	2	2	111				1	2	2	2	2	2
104	24	1	2	1	6	1		14	14	5	1	7.841	19	3	91	0.615
105	25	1	1	1	6	1		2	9	5	1	7.841	13	22	122	1.352
106	25	1	1	1	5	1		8	9	2	3	7.841	5	24	83	1.391			1	2	2	2	2	2
107	58	4	2	1	4	1	2	3	8	2	4	7.841	34	3	84	1.871									1
108	43	3	1	3	2	1	1	8	10	5	4	4.094	43	26	116	0.504									1
109	22	1	1	1	4	1	1	8		3	3	7.841	13	15	92		10		1	2	1	2	2	2
110	39	2	1	1	6	1	1	9		1	3	7.841	29	32	61				1	2	2	2	2	2
111	33	2	1	1	6	1	2	1		5	1	7.841	13	10	118	1.282
112	21	1	1	1	5	1	1	14	14	5	1	5.967	17	87	100
113	29	1	1	3	5		1	8			4	4.094	18	12	97	1.441
114	24	1	2	1	6		2	6			4	7.841	6	1	124	0.793
115	24	1	1	2	5	1	1	8		3	3	7.841	9	5	90				1	2	1	2	1	2
116	21	1	2	2	4	1	1	1		5	3	7.841	9	13	115				1	2	1	2	-	-
117	39	2	1	1	6	1	1	8		6	3	7.841	4	32	121				1	2	1	1	2	2
118	48	3	1	2	3	1	3	8		6	3	7.841	13	4	118				1	2	1	2	1	1
119	27	1	1	1	5		2	8		1	3	7.841	13	79	110		1.56		1	2	1	2	2	2
120	38	2	1	1	5	1	2	8	9		3	7.841	10	10	100				1	2	1	1	2	2
121	28	1	1	2	5	1	1	8			3	7.841	13	6	119				1	2	1	2	2	2
122	38	2	1	1	3		3	1		6	4	7.841	9	8	87
123	34	2	2	1	5	1	2	14	14	3	3	7.841	8	8	108				1	2	1	2	2	2
124	29	1	1	1	5						3	7.841	14	8	119	2.062			1	2	1	2	2	2
125	54	4	1	2	5		1	8	9	6	3	7.841	9	12	65		1.14	5.64	1	2	2	2	1	2
126	21	1	1	1	5		1	6	8		3	7.841	10	2	108		1.35		1	2	2	2	2	2
127	31	2	1	2	5	1	3	8	10	3	4	3.565	50	20	96
128	23	1	1	1	5	1	1	8		1	1	7.841	10	30	116
